# Supplementary material for: A case series report of cancer patients undergoing group body psychotherapy
Source: F1000Res. 2018 Sep 5;6:1646. Originally published 2017 Sep 5. [Version 2] doi: 10.12688/f1000research.12262.2 (PMC5635441; doi:10.12688/f1000research.12262.2)
Supplement: Supplementary file 1 [file f1000research-6-17581-s0000.tgz]

Archive with 1 entries (1 files):
- 024f724e-212f-4124-8531-4fc9e97d1875.docx
